# Supplementary material for: Ultra-structural changes and expression of chondrogenic and hypertrophic genes during chondrogenic differentiation of mesenchymal stromal cells in alginate beads
Source: PeerJ. 2016 Mar 1;4:e1650. doi: 10.7717/peerj.1650 (PMC4782738; doi:10.7717/peerj.1650)
Supplement: Data S1 [file peerj-04-1650-s001.xlsx]

## Sheet: GAG-DNA
Glycosaminoglycan					DNA			GAG/DNA
					Sample dilution - 10 x
Alginate
		ABS	Concentration (µg)		Fluorescense	Concentration (µg)		Normalised GAG/DNA	Average	SD
	Day 3	0.137	0.688765		6043	3.73962		0.18418							Average
		0.126	0.641412		5097	3.15047		0.203592							D3	D12	D21
		0.133	0.671545		4327	2.67093		0.251428						Alginate	0.20033	0.578244	0.721988
		0.126	0.641412		6220	3.84985		0.166607						Pellet	0.0728748	0.189104	0.258386
		0.141	0.705984		6238	3.86106		0.182847
		0.133	0.671545		5093	3.14798		0.213326	0.20033	0.0299808
	Day12	0.604	2.6991		7267	4.50191		0.599545							SD
		0.609	2.72062		7255	4.49443		0.605331							D3	D12	D21
		0.594	2.65605		7244	4.48758		0.591866						Alginate	0.0299808	0.0338534	0.0573737
		0.569	2.54843		7233	4.48073		0.568753						Pellet	0.00376625	0.0125234	0.0344384
		0.594	2.65605		7267	4.50191		0.589983
		0.514	2.31167		7260	4.49755		0.513984	0.578244	0.0338534
	Day 21	0.925	4.08093		7899	4.8955		0.833608
		0.917	4.04649		8900	5.51891		0.733205
		0.895	3.95179		8668	5.37442		0.735295
		0.794	3.517		8800	5.45663		0.644538
		0.895	3.95179		8654	5.3657		0.73649
		0.787	3.48687		8668	5.37442		0.64879	0.721988	0.0573737
Pellet
					Sample dilution - 25 x
	Day 3	0.284	1.32157		11200	17.3783		0.0760471
		0.273	1.27421		11182	17.3502		0.0734407
		0.271	1.2656		11165	17.3238		0.073056
		0.286	1.33018		11147	17.2957		0.0769077
		0.245	1.15368		11200	17.3783		0.0663864
		0.265	1.23978		11189	17.3611		0.071411	0.0728748	0.00376625
	Day12	0.855	3.7796		12208	18.9477		0.199475
		0.837	3.70211		12235	18.9897		0.194953
		0.845	3.73655		12247	19.0084		0.196574
		0.744	3.30176		12247	19.0084		0.1737
		0.845	3.73655		12189	18.9181		0.197512
		0.737	3.27163		12226	18.9757		0.172412	0.189104	0.0125234
	Day 21	1.368	5.98795		12487	19.3821		0.308943
		1.061	4.66638		12508	19.4148		0.240352
		1.19	5.2217		12496	19.3961		0.269214
		1.088	4.78261		12508	19.4148		0.246339
		1.196	5.24752		12468	19.3525		0.271155
		0.939	4.1412		12449	19.3229		0.214316	0.258386	0.0344384

## Sheet: Gene expression 
	Collagen type 2 gene expression during chondrogenic differentiation												Sox9
	Alginate			Pellet			Monolayer					Alginate			Pellet			Monolayer
	1	2	3	1	2	3	1	2	3			1	2	3	1	2	3	1	2	3
D3	688.134	588.134	861.078	1.27456	0.747425	0.9	2.02792	1.45397	1.5		D3	0.438303	3.73213	1.91853	0.503478	1.20581	1.05107	2.07053	1.08674	1.08674
D12	69754.6	8422.31	87682.4	82.1393	20	15.0324	2.9897	6.02099	6.82108		D12	6.23332	7.5	9.12611	1.02811	2.02	3.97237	3.605	3.91768	1.08674
D21	124864	79573.5	146445	1663.49	2665.15	2683.69	2.11404	5.61778	3.65533		D21	7.46426	4.89056	10.4832	3.605	2.04202	1.68179	1.45397	3.43426	3.31728
	Alginate			Pellet			Monolayer
ACAN	1	2	3	1	2	3	1	2	3
D3	5.77572	6.40856	8.28212	1.65864	1.28343	0.870551	0.712025	0.196146	0.479632
D12	57.68	26.7228	131.599	1.28343	1.12	1.19748	1.23971	0.707107	0.479632
D21	157.587	118.603	152.219	2.5	2.41162	3.53081	0.972655	1.02101	1.1487
		Collagen type X										RunX2
	Alginate			Pellet			Monolayer					Alginate			Pellet			Monolayer
	1	2	3	1	2	3	1	2	3			1	2	3	1	2	3	1	2	3
D3	1.50525	3.83706	4.75683	0.078563	0.30566	0.323088	7.83536	4.22807	5.5		D3	6.06287	3.01049	3.20428	0.752623	1	1.87905	7.88986	2.37841	6.23332
D12	0.279322	0.190782	0.198884	0.952638	0.052193	0.115023	13.6422	15.2422	13.0864		D12	0.993092	2.51403	1.70527	2.96905	0.692555	0.10083	7.1	8.57419	6.23332
D21	0.293209	0.269807	1.02101	13.0864	10.2674	5.06303	9.38268	6.10504	6.10504		D21	1.26576	0.339151	2.23457	4.72397	6.49802	5.73582	3.07375	4.69134	3.45815
NCAD	Alginate			Pellet			Monolayer				NCAM1	Alginate			Pellet			Monolayer
	1	2	3	1	2	3	1	2	3			1	2	3	1	2	3	1	2	3
D3	0.185565	0.574349	0.356013	0.3	0.486327	0.244855	1.7	0.6	0.852635		D3	0.615572	0.795536	2.39496	0.11908	0.558644	1	3.4822	2.08493	2.5
D12	0.712025	0.7	1.1019	0.356013	0.747425	0.376312	3.01049	2.32947	2.5		D12	1.59107	3.68075	2.63902	0.707107	0.624165	0.426317	7.06162	7.51618	7.46426
D21	2.94854	2.5	3.20428	2.94854	2.86791	2.78949	1.09	1.6358	1.495		D21	3.97237	2.82843	2.86791	0.641713	1.79005	1.98619	1.3566	0.641713	0.882703
